# Supplementary material for: Context-Dependent Role of Glucocorticoid Receptor Alpha and Beta in Breast Cancer Cell Behaviour
Source: Cells. 2023 Mar 1;12(5):784. doi: 10.3390/cells12050784 (PMC10000936; doi:10.3390/cells12050784)
Supplement: Supplementary file 1 [file cells-12-00784-s001.zip]

Archive with 1 entries (1 files):
- cells-2163356-supplementary.pdf
